# Supplementary material for: The Functionality of Inulin as a Sugar Replacer in Cakes and Biscuits; Highlighting the Influence of Differences in Degree of Polymerisation on the Properties of Cake Batter and Product
Source: Foods. 2021 Apr 27;10(5):951. doi: 10.3390/foods10050951 (PMC8146277; doi:10.3390/foods10050951)
Supplement: Supplementary file 1 [file foods-10-00951-s001.zip]

Archive with 1 entries (1 files):
- foods-1151957-supplementary.pdf
